# Supplementary material for: Plasmids of the multidrug-resistant Citrobacter portucalensis KOS1-1 strain isolated from a wastewater treatment plant harbor antibiotic resistance genes and gene clusters involved in carbon metabolism
Source: Microbiol Spectr. 2026 Jan 14;14(3):e02038-25. doi: 10.1128/spectrum.02038-25 (PMC12955436; doi:10.1128/spectrum.02038-25)
Supplement: Supplemental tables — Tables S1 to S3. [file spectrum.02038-25-s0001.xlsx]

## Sheet: Title
	Supplementary tables
	Table S1. Close homologues of C. portucalensis KOS1-1 plasmids in GenBank
	Table S2.ARG in the genome of strain KOS1-1
	Table S3. IS element in the genome of strain KOS1-1

## Sheet: Table S1
	Table S1. Close homologues of C. portucalensis KOS1-1 plasmids in GenBank
	Plasmid name	Closest plasmid	Homologous regions (%)*	ANI (%)	Host of the closest plasmid
	pKOS1-1-1	CP099365.1	54	98.15	Citrobacter braakii RHB44-SE-C08
	pKOS1-1-2	CP058887.1	65	99.64	Shigella flexneri STLEFF_33
	pKOS1-1-3	CP143700.1 (pECC-179-1)	87	97.54	Enterobacter hormaechei ECC-179
	pKOS1-1-4	KY887595.1 (pEc78)	73	99.81	Escherichia coli Ec78
	pKOS1-1-5	CP147131.1 (pKFu015_1)	72	99.72	Escherichia coli KFu015
	* of the total length of plasmid from strain KOS1-1

## Sheet: Table S2
Table S2. ARGs detected in the C. portucalensis KOS1-1 genome
Replicon	Start	End	Strand	Gene	Protein name	Drug class	Drug subclass	Method	Target length	Reference length	Coverage of reference (%)	Identity to reference (%)	Alignment length	Closest reference protein	Closest reference protein	HMM accession	HMM description
chromosome	510142	511287	-	blaCMY	CMY-2 family class C beta-lactamase	BETA-LACTAM	CEPHALOSPORIN	BLASTP	381	381	100	99.74	381	WP_048215094.1	class C beta-lactamase CMY-183	NF000191.1	CMY-2 family class C beta-lactamase
chromosome	2365925	2366569	-	qnrB17	quinolone resistance pentapeptide repeat protein QnrB17	QUINOLONE	QUINOLONE	ALLELEP	214	214	100	100	214	WP_048216435.1	quinolone resistance pentapeptide repeat protein QnrB17	NF000420.1	QnrB family quinolone resistance pentapeptide repeat protein
chromosome	2386238	2387053	-	aph(3')-I	APH(3')-I family aminoglycoside O-phosphotransferase	AMINOGLYCOSIDE	GENTAMICIN/KANAMYCIN	HMM	271	271	100	73.43	271	WP_000018330.1	APH(3')-I family aminoglycoside O-phosphotransferase	NF033059.2	APH(3')-I family aminoglycoside O-phosphotransferase
pKOS1-1-3	52441	52917	+	dfrA51	trimethoprim-resistant dihydrofolate reductase DfrA51	TRIMETHOPRIM	TRIMETHOPRIM	BLASTP	158	158	100	99.37	158	WP_000781812.1	trimethoprim-resistant dihydrofolate reductase DfrA51	NF047324.1	trimethoprim-resistant dihydrofolate reductase DfrA51
pKOS1-1-4	41799	43013	+	floR	chloramphenicol/florfenicol efflux MFS transporter FloR	PHENICOL	CHLORAMPHENICOL/FLORFENICOL	BLASTP	404	404	100	99.75	404	WP_000214122.1	chloramphenicol/florfenicol efflux MFS transporter FloR	NF000219.1	chloramphenicol/florfenicol efflux MFS transporter FloR
pKOS1-1-4	45516	46331	-	sul2	sulfonamide-resistant dihydropteroate synthase Sul2	SULFONAMIDE	SULFONAMIDE	EXACTP	271	271	100	100	271	WP_001043260.1	sulfonamide-resistant dihydropteroate synthase Sul2	NF000295.1	sulfonamide-resistant dihydropteroate synthase Sul2
pKOS1-1-5	84891	85364	+	dfrA16	trimethoprim-resistant dihydrofolate reductase DfrA16	TRIMETHOPRIM	TRIMETHOPRIM	EXACTP	157	157	100	100	157	WP_032490158.1	trimethoprim-resistant dihydrofolate reductase DfrA16	NF000330.1	trimethoprim-resistant dihydrofolate reductase DfrA
pKOS1-1-5	85469	86307	+	aadA2	ANT(3'')-Ia family aminoglycoside nucleotidyltransferase AadA2	AMINOGLYCOSIDE	STREPTOMYCIN	BLASTP	279	263	100	100	263	WP_001261740.1	ANT(3'')-Ia family aminoglycoside nucleotidyltransferase AadA2	NF012157.0	ANT(3'')-I family aminoglycoside nucleotidyltransferase
pKOS1-1-5	86387	87607	+	ere(A)	EreA family erythromycin esterase	MACROLIDE	ERYTHROMYCIN	EXACTP	406	406	100	100	406	WP_032084014.1	EreA family erythromycin esterase	NF000208.1	EreA family erythromycin esterase
pKOS1-1-5	87791	88138	+	qacEdelta1	quaternary ammonium compound efflux SMR transporter QacE delta 1	QUATERNARY AMMONIUM	QUATERNARY AMMONIUM	ALLELEP	115	115	100	100	115	WP_000679427.1	quaternary ammonium compound efflux SMR transporter QacE delta 1	NF000276.2	quaternary ammonium compound efflux SMR transporter QacE
pKOS1-1-5	88132	88971	+	sul1	sulfonamide-resistant dihydropteroate synthase Sul1	SULFONAMIDE	SULFONAMIDE	EXACTP	279	279	100	100	279	WP_000259031.1	sulfonamide-resistant dihydropteroate synthase Sul1	NF000294.1	sulfonamide-resistant dihydropteroate synthase Sul1
pKOS1-1-5	90086	90946	-	blaTEM-1	broad-spectrum class A beta-lactamase TEM-1	BETA-LACTAM	BETA-LACTAM	ALLELEP	286	286	100	100	286	WP_000027057.1	broad-spectrum class A beta-lactamase TEM-1	NF000531.2	TEM family class A beta-lactamase
pKOS1-1-5	271245	272429	-	tet(D)	tetracycline efflux MFS transporter Tet(D)	TETRACYCLINE	TETRACYCLINE	EXACTP	394	394	100	100	394	WP_001039466.1	tetracycline efflux MFS transporter Tet(D)	NF012186.0	tetracycline efflux MFS transporter Tet(D)
pKOS1-1-5	274041	274682	-	catA2	type A-2 chloramphenicol O-acetyltransferase CatII	PHENICOL	CHLORAMPHENICOL	EXACTP	213	213	100	100	213	WP_001011939.1	type A-2 chloramphenicol O-acetyltransferase CatII	NF000491.1	type A chloramphenicol O-acetyltransferase

## Sheet: Table S3
Table S3. IS elements detected in the C. portucalensis KOS1-1 genome
Replicon	Alignmemnt start	Alignment end		IS element (subject)	Subject length (nt)	Alignment length (nt)	Alignment start in subject	Alignment end in subject
chromosome	355951	357391		ISEcB1	1441	1440	1	1441
chromosome	438092	439427		ISEcl1	1336	1335	1336	1
chromosome	473670	474765		ISCfr27	1096	1095	1096	1
chromosome	487722	488776		IS903B	1057	1054	3	1057
chromosome	511753	512520		IS1R	768	767	1	768
chromosome	519922	520689		IS1R	768	767	1	768
chromosome	521443	522210		IS1R	768	767	768	1
chromosome	590134	590901		IS1R	768	767	1	768
chromosome	680380	681147		IS1R	768	767	1	768
chromosome	712025	712792		IS1R	768	767	768	1
chromosome	736334	737101		IS1R	768	767	1	768
chromosome	796901	798121		IS30H	1221	1220	1221	1
chromosome	850959	851726		IS1R	768	767	768	1
chromosome	1094535	1095302		IS1R	768	767	768	1
chromosome	1165732	1167058		IS4321R	1326	1326	1326	1
chromosome	1206905	1207672		IS1R	768	767	1	768
chromosome	1239040	1239807		IS1R	768	767	768	1
chromosome	1367169	1367936		IS1R	768	767	1	768
chromosome	1450841	1451608		IS1R	768	767	1	768
chromosome	1456508	1457948		ISEcB1	1441	1440	1441	1
chromosome	1496773	1497993		ISSen4	1221	1220	1	1221
chromosome	1502224	1503559		ISEcl1	1336	1335	1	1336
chromosome	1763242	1764436		IS5	1195	1194	1	1195
chromosome	1794346	1795786		ISEcB1	1441	1440	1441	1
chromosome	1843567	1844787		ISSen4	1221	1220	1	1221
chromosome	1847119	1848315		ISEc68	1197	1196	1197	1
chromosome	1850098	1851292		IS5	1195	1194	1	1195
chromosome	1854059	1854826		IS1R	768	767	768	1
chromosome	1862502	1863942		ISEcB1	1441	1440	1441	1
chromosome	1881846	1883161		ISKox3	1316	1315	1	1316
chromosome	1974940	1976126		ISKpn26	1196	1186	1	1196
chromosome	2101238	2102292		IS903B	1057	1054	3	1057
chromosome	2184649	2185984		ISEcl1	1336	1335	1	1336
chromosome	2232157	2232924		IS1R	768	767	1	768
chromosome	2331831	2333153		ISLead2	1323	1322	1	1323
chromosome	2341051	2341818		IS1R	768	767	1	768
chromosome	2423365	2424680		ISKox3	1316	1315	1316	1
chromosome	2471026	2471793		IS1R	768	767	768	1
chromosome	2597570	2598337		IS1R	768	767	768	1
chromosome	2630387	2631154		IS1R	768	767	1	768
chromosome	2711370	2712705		ISEcl1	1336	1335	1	1336
chromosome	2874858	2875625		IS1R	768	767	768	1
chromosome	2903188	2904523		ISEcl1	1336	1335	1336	1
chromosome	2988196	2989416		ISSen4	1221	1220	1221	1
chromosome	3176335	3177430		ISCfr27	1096	1095	1	1096
chromosome	3233705	3234925		ISSen4	1221	1220	1221	1
chromosome	3494099	3494866		IS1R	768	767	768	1
chromosome	3572517	3573712		ISKpn26	1196	1195	1196	1
chromosome	3578720	3579487		IS1R	768	767	768	1
chromosome	3738524	3739291		IS1R	768	767	768	1
chromosome	3786047	3786814		IS1R	768	767	1	768
chromosome	3786860	3787627		IS1R	768	767	1	768
chromosome	3920580	3921347		IS1R	768	767	1	768
chromosome	3931451	3932218		IS1R	768	767	768	1
chromosome	4034118	4035482		ISLad6	1365	1364	1365	1
chromosome	4036801	4039326		ISKox1	2526	2525	2526	1
chromosome	4041304	4043260		ISEal1	1245	937	1245	308
chromosome	4083852	4084619		IS1R	768	767	768	1
chromosome	4093041	4093808		IS1R	768	767	1	768
chromosome	4223701	4224921		IS30H	1221	1220	1	1221
chromosome	4274094	4275420		IS4321R	1326	1326	1	1326
chromosome	4329816	4331256		ISEcB1	1441	1440	1441	1
chromosome	4377196	4378636		ISEcB1	1441	1440	1441	1
chromosome	4409883	4411103		ISSen4	1221	1220	1221	1
chromosome	4677620	4678955		ISEcl1	1336	1335	1336	1
chromosome	4691280	4692047		IS1R	768	767	768	1
chromosome	4702975	4703742		IS1R	768	767	768	1
chromosome	4763574	4764341		IS1R	768	767	768	1
pKOS1-1-1	5909	7244		ISEcl1	1336	1335	1	1336
pKOS1-1-1	15656	16423		IS1R	768	767	1	768
pKOS1-1-1	17683	18450		IS1X4	768	767	1	768
pKOS1-1-1	20097	20864		IS1X4	768	767	1	768
pKOS1-1-1	22330	23097		IS1R	768	767	768	1
pKOS1-1-1	24351	25713		IS5708	1364	1362	1364	1
pKOS1-1-1	26179	27374		ISKpn26	1196	1195	1	1196
pKOS1-1-1	28650	29417		IS1R	768	767	1	768
pKOS1-1-1	30641	31836		ISKpn26	1196	1195	1196	1
pKOS1-1-1	35092	36312		ISSen4	1221	1220	1	1221
pKOS1-1-1	36435	37624		IS5	1195	1189	1195	1
pKOS1-1-1	38260	39582		ISLead2	1323	1322	1	1323
pKOS1-1-1	42185	43270		ISVch6	1088	1085	9	1088
pKOS1-1-1	59442	60209		IS1R	768	767	768	1
pKOS1-1-1	60216	60983		IS1R	768	767	768	1
pKOS1-1-1	62521	63887		ISSm1	1369	1366	1369	1
pKOS1-1-1	64890	66252		IS5708	1364	1362	1	1364
pKOS1-1-1	66282	67608		IS4321	1327	1326	1	1327
pKOS1-1-1	73646	74840		IS5	1195	1194	1195	1
pKOS1-1-1	75139	76207		ISCfr3	1081	1068	1	1081
pKOS1-1-2	13280	14048		IS1X3	769	768	1	769
pKOS1-1-2	15500	16556		IS903B	1057	1056	1	1057
pKOS1-1-2	20833	21627		IS629	1310	794	795	1
pKOS1-1-2	27104	27720		IS30D	1221	616	1	617
pKOS1-1-2	27721	28777		IS903B	1057	1056	1	1057
pKOS1-1-2	30080	31276		ISEc68	1197	1196	1	1197
pKOS1-1-2	45939	46758		IS26	820	819	1	820
pKOS1-1-2	48528	49584		IS903B	1057	1056	1	1057
pKOS1-1-2	54657	56019		ISLad6	1365	1362	1365	1
pKOS1-1-2	57442	58637		ISKpn26	1196	1195	1196	1
pKOS1-1-2	58761	59528		IS1X4	768	767	1	768
pKOS1-1-2	62653	63473		IS26	820	819	820	1
pKOS1-1-2	73745	75492		ISKpn26	1196	927	269	1196
pKOS1-1-3	9455	10275		IS26	820	819	1	820
pKOS1-1-3	64372	65687		ISKox3	1316	1315	1316	1
pKOS1-1-2	394	1161		IS1R	768	767	768	1
pKOS1-1-4	40064	40884		IS26	820	819	820	1
pKOS1-1-4	43988	44964		ISVsa3	977	976	1	977
pKOS1-1-4	81868	82689		IS26	820	819	1	820
pKOS1-1-4	88830	89649		IS26	820	819	1	820
pKOS1-1-4	92383	93439		IS903B	1057	1056	1	1057
pKOS1-1-4	93562	94383		IS26	820	819	1	820
pKOS1-1-4	95389	96585		ISEc68	1197	1196	1	1197
pKOS1-1-4	98630	101865		IS3000	3235	3235	1	3235
pKOS1-1-5	24265	25600		ISEcl1	1336	1335	1	1336
pKOS1-1-5	27531	30625		ISEsa2	1493	1491	1	1493
pKOS1-1-5	42537	43863		IS4321R	1326	1326	1326	1
pKOS1-1-5	43906	46865		ISSba14	3815	2959	3751	792
pKOS1-1-5	51625	52951		IS4321R	1326	1326	1	1326
pKOS1-1-5	71248	72067		IS26	820	819	820	1
pKOS1-1-5	76107	77202		ISCfr27	1096	1095	1	1096
pKOS1-1-5	78039	79134		ISCfr27	1096	1095	1	1096
pKOS1-1-5	79721	80816		ISCfr27	1096	1095	1096	1
pKOS1-1-5	80962	82018		IS903B	1057	1056	1	1057
pKOS1-1-5	83118	83937		IS26	820	819	1	820
pKOS1-1-5	93919	94741		IS26	820	819	820	1
pKOS1-1-5	95793	96612		IS26	820	819	820	1
pKOS1-1-5	101581	102401		IS26	820	819	1	820
pKOS1-1-5	137382	139907		ISKox1	2526	2525	2526	1
pKOS1-1-5	140679	141873		IS5	1195	1194	1	1195
pKOS1-1-5	155045	156140		ISCfr27	1096	1095	1096	1
pKOS1-1-5	168064	168831		IS1R	768	767	768	1
pKOS1-1-5	175411	176597		ISKpn26	1196	1186	1	1196
pKOS1-1-5	188438	189753		ISKox3	1316	1315	1316	1
pKOS1-1-5	193923	195249		IS4321R	1326	1326	1326	1
pKOS1-1-5	222252	223447		ISKpn26	1196	1195	1196	1
pKOS1-1-5	225013	225780		IS1R	768	767	1	768
pKOS1-1-5	226300	227635		ISEcl1	1336	1335	1	1336
pKOS1-1-5	257233	258597		ISCfr26	1365	1364	1365	1
pKOS1-1-5	260031	261397		ISSm1	1369	1366	1	1369
pKOS1-1-5	262622	263817		ISKpn26	1196	1195	1	1196
pKOS1-1-5	264762	265581		IS26	820	819	820	1
pKOS1-1-5	268783	269603		IS26	820	819	1	820
pKOS1-1-5	273129	273949		IS26	820	819	1	820
pKOS1-1-5	275349	276169		IS26	820	819	1	820
pKOS1-1-5	287244	288064		IS26	820	819	820	1
